# Supplementary material for: Revision of the World Species of Megaphragma Timberlake (Hymenoptera: Trichogrammatidae)
Source: Insects. 2022 Jun 20;13(6):561. doi: 10.3390/insects13060561 (PMC9225605; doi:10.3390/insects13060561)
Supplement: Supplementary file 1 [file insects-13-00561-s001.zip]

Archive with 1 entries (1 files):
- insects-1708174-supplementary.pdf
